# Supplementary material for: Pulmonary epithelial barrier and immunological functions at birth and in early life - key determinants of the development of asthma? A description of the protocol for the Breathing Together study
Source: Wellcome Open Res. 2018 May 17;3:60. [Version 1] doi: 10.12688/wellcomeopenres.14489.1 (PMC6097397; doi:10.12688/wellcomeopenres.14489.1)
Supplement: Supplementary file 5 [file wellcomeopenres-3-15774-s0004.tgz]

Archive with 1 entries (1 files):
- 7f20b275-60ac-422b-aa5b-6a61e32e8379.pdf
